# Supplementary material for: Large Duodenal Hematoma Causing an Ileus after an Endoscopic Duodenal Biopsy in a 6-Year-Old Child: A Case Report
Source: Medicina (Kaunas). 2021 Dec 22;58(1):12. doi: 10.3390/medicina58010012 (PMC8780155; doi:10.3390/medicina58010012)
Supplement: Supplementary file 1 [file medicina-58-00012-s001.zip]

Archive with 1 entries (1 files):
- medicina-1475155-supplementary.pdf
